# Supplementary material for: Inflammation-Mediated Immune Imbalance in the Pathogenesis of Diabetic Cataracts
Source: Biomedicines. 2026 Feb 5;14(2):372. doi: 10.3390/biomedicines14020372 (PMC12937691; doi:10.3390/biomedicines14020372)
Supplement: Supplementary file 1 [file biomedicines-14-00372-s001.zip › Supplementary Table S1.xlsx]

## Sheet: Sheet1
Table S1. Results of the normality tests
Group	DM		NDM
	W	P	W	P
Age	0.947	0.446	0.911	0.36
Duration	0.92903	0.2353	NA	NA
HbA1c	0.95747	0.6162	0.77227	0.01435
GLU	0.9084	0.1097	0.77998	0.01741
UDVA	0.91666	0.149	0.92463	0.4685
BCVA	0.93533	0.2956	0.75194	0.008581
IOP	0.92692	0.2178	0.93032	0.519
Len Opacity Classification
Cortical	0.93147	0.2572	0.79758	0.02009
Nuclear	0.63748	<0.001	0.83521	0.06724
Posterior Subcapsular	0.82429	0.005832	0.95813	0.7922
